# Supplementary material for: A New Perspective on the Role of Glutamine Synthetase in Nitrogen Remobilization in Wheat (Triticum aestivum L.)
Source: Int J Mol Sci. 2021 Oct 14;22(20):11083. doi: 10.3390/ijms222011083 (PMC8539157; doi:10.3390/ijms222011083)
Supplement: Supplementary file 1 [file ijms-22-11083-s001.zip]

Archive with 2 entries (2 files):
- Supplemental/Suppl. Figure S1-2.pdf
- Supplemental/Suppl. Table S1-4.pdf
